# Supplementary material for: Nutritional Intake and Biomarker Status in Strict Raw Food Eaters
Source: Nutrients. 2022 Apr 21;14(9):1725. doi: 10.3390/nu14091725 (PMC9105765; doi:10.3390/nu14091725)
Supplement: Supplementary file 1 [file nutrients-14-01725-s001.zip]

Archive with 1 entries (1 files):
- nutrients-1673246-supplementary.pdf
